# Supplementary material for: Thymoquinone Attenuates NF-κβ Signalling Activation in Retinal Pigment Epithelium Cells Under AMD-Mimicking Conditions
Source: Int J Mol Sci. 2025 Nov 27;26(23):11473. doi: 10.3390/ijms262311473 (PMC12692087; doi:10.3390/ijms262311473)
Supplement: Supplementary file 1 [file ijms-26-11473-s001.zip]

Archive with 1 entries (1 files):
- ijms-3882194-supplementary-update.docx
